# Supplementary material for: Harnessing the Plasma Proteome to Mirror Current and Predict Future Cardiac Remodeling After Myocardial Infarction
Source: J Cardiovasc Transl Res. 2022 Oct 5;16(1):3–16. doi: 10.1007/s12265-022-10326-w (PMC9944212; doi:10.1007/s12265-022-10326-w)
Supplement: Supplementary file 2 — Supplementary file2 (XLS 88 KB) [file 12265_2022_10326_MOESM2_ESM.xls]

## Sheet: Supplemental Table 1
Supplemental Table 1. Retrospective echocardiography data and plasma proteome array results.
			Echocardiography and infarct size							MSD (pg/ml)																												RBM
mouse ID	Day	Sex	End Systolic Dimension (mm)	End Diastolic Dimension (mm)	End Systolic Volume (uL)	End Diastolic Volume (uL)	Septal Wall Thickness (Systole)	Septal Wall Thickness (Diastole)	Infarct size (%)	Interleukin 9 pg/mL	Monocyte chemoattractant protein-1 pg/mL	Interleukin 33 pg/mL	Interleukin 27p28/ Interleukin 30 pg/mL	Interleukin 15 pg/mL	Interleukin 17 AF pg/mL	Macrophage inflammatory protein-1 alpha pg/mL	Interferon y-induced protein 10 pg/mL	Macrophage Inflammatory protein 2 pg/mL	Interferon Gamma pg/mL	Interleukin 1 beta pg/mL	Interleukin 2 pg/mL	Interleukin 4 pg/mL	Interleukin 5 pg/mL	Interleukin 6 pg/mL	Growth-Regulated Alpha Protein pg/mL	Interleukin 10 pg/mL	Interleukin-12 Subunit p70 pg/mL	Tumor necrosis factor alpha pg/mL	Interleukin -16 pg/mL	Interleukin 17A pg/mL	Interleukin 17C pg/mL	Interleukin 17E/Interleukin 25 pg/mL	Interleukin 21 pg/mL	Interleukin 22 pg/mL	Interleukin 23 pg/mL	Interleukin 31 pg/mL	Macrophage inflammatory protein-3 alpha pg/mL	Apolipoprotein A-I ug/mL	C-Reactive Protein Mouse ug/mL	CD40 pg/mL	CD40 Ligand pg/mL	Eotaxin pg/mL	Epidermal Growth Factor Mouse pg/mL	Factor VII ng/mL	Fibrinogen ug/mL	Fibroblast Growth Factor 9 ng/mL	Fibroblast Growth Factor basic ng/mL	Granulocyte Chemotactic Protein-2 Mouse ng/mL	Granulocyte-Macrophage Colony-Stimulating Factor pg/mL
5362	0	F	2.89	4.23	12	44	1.18	0.83	NA	0	30.2	51.2	2.6	8.8	0	1.29	25.75	10.34	0.33	0.96	0	0	2.9	154.7	145.9	13	0.0001	5.6	1587.4	1.6	0	0.5	1.6	1	0	0	277.35	161	2.7	14	2040	1040	15	38	89600	2.9	15	3.9	6.8
5363	0	F	2.36	3.68	11	57	1.11	0.7	NA	0	46.9	23.8	2.3	11.6	0.287	7.33	58.42	6.89	0.38	0.82	0.472	0.152	3.1	155.3	86.6	25.6	0.0001	8.5	1619	1.2	0.77	0	0.4	0.8	0	0	2815.44	181	6.4	29	3080	862	15	19	116000	2.9	15	1.5	6.8
5366	0	F	1.96	3.3	23	61	1.34	0.97	NA	0	38.8	16.6	4.4	9.6	0	1.08	64.02	7.06	0.36	0.38	0.723	0	8.6	313.6	78.6	22.5	0.0001	9.4	636.5	2.8	1.29	1	0	10.8	1.07	0	179.13	187	2.9	22	1900	1170	16	38	94500	2.9	15	1.8	6.8
5580	0	F	1.62	2.92	12	40	1.29	0.94	NA	0	15.4	25.8	3.8	20.7	0.075	0.75	53.63	3.71	0.92	0.5	0	0.3	6.3	106.3	64.2	32	33.7631	7.9	1118.9	0.3	0.75	0	3.9	0.6	0	0	91.95	117	5.5	34	1950	594	15	19	67200	<1.7	15	1.3	5.7
5609	0	F	2.08	3.25	16	41	1.09	0.74	NA	0	38.7	12.2	3.3	1.1	0.845	17.58	23.76	49.46	0.21	1.93	1.169	0	5	1656.9	697.3	35.9	0.0001	16.1	1786.1	1.9	4.03	0	1.5	1.1	1.05	0	201.27	128	10	22	1970	690	16	25	225000	2.9	15	1.7	6.8
8498	0	F	2.08	3.34	19	67	1.18	0.8	NA	0	16	7.6	2.6	23.8	0	0.9	43.61	4.51	0.25	0.26	0.588	0	3.7	181.6	179.3	7.6	0.0001	7.7	1305.8	0.3	0.19	0	3.9	0.4	1.49	0	91.63	117	5.2	23	5860	576	15	19	78700	<1.7	15	0.9	5.7
8499	0	F	1.56	2.83	12	54	1.16	0.87	NA	3.3	14.6	3.4	2.7	19.7	0	0.69	35.46	5.23	0.3	0.25	0	0	5.9	99.5	205.7	12.8	0.0001	7.4	1363.3	1	0	0	0.3	20.1	0.12	0	70.59	114	7.1	12	1350	553	15	19	107000	<1.7	15	1.1	5.7
9206	0	F	2.29	3.35	21	53	1.15	0.95	NA	NA	NA	NA	NA	NA	NA	NA	NA	NA	NA	NA	NA	NA	NA	NA	NA	NA	NA	NA	NA	NA	NA	NA	NA	NA	NA	NA	NA	148	5.8	24	1900	879	23	28	127000	2.9	15	2.1	6.8
4813	0	M	2.16	3.29	16	41	1.16	0.86	NA	0	50.5	23.8	136.8	29	0.326	6.8	230.3	16.68	12.99	1.38	2.703	0.518	3.6	538.6	254.1	523.7	0.0001	147.8	3146.4	1.9	0.7	0	8.3	1.7	0	13.54	89.77	192	4.9	214	3080	483	55	51	675	2.9	15	15	6.8
4815	0	M	2.06	3.57	12	44	1.05	0.85	NA	0	13.3	24.1	3.4	0	0.044	2.69	28.15	13.94	0.22	0.54	0	0	0.8	121.4	98.2	101.5	0.0001	17.8	2276.4	1.7	2.11	0.3	0.8	2	0.44	1.69	85.92	191	5.4	41	1900	277	15	22	80500	2.9	15	2.1	6.8
5042	0	M	2.55	3.92	23	61	1.13	0.78	NA	0	63.2	42.7	7.1	14.3	0.031	2.8	38.27	25.31	0.76	2.5	1.534	0.68	7.9	74.2	189.9	48.6	0.0001	16.3	3045.2	1.3	0	1	6.7	0.4	0	12.02	122.59	212	3.1	77	2780	1670	1440	66	675	2.9	15	55	6.8
5434	0	M	2.79	4.14	24	73	1.21	0.89	NA	0	16.4	6.7	1.8	16.3	0	1.61	23.69	7.6	0.41	0.13	1.008	0	2.6	34	83.5	15.3	0.0001	4.6	1968.5	1.3	0.06	0.6	0	2.8	0.44	0	69.88	170	4.1	24	1350	619	15	19	73100	<1.7	15	1.8	5.7
5439	0	M	2.46	3.7	24	73	1.71	0.9	NA	0	20.6	3.9	1.5	22.8	0.171	1.2	42.5	15.29	0.53	0.34	0.494	0	1.7	30	81.4	23	0.0001	11.4	1977.6	2.9	0.83	0	0	1.4	0	0	82.97	139	4.7	19	2710	797	15	19	80000	<1.7	15	2.8	5.7
5441	0	M	2.03	3.63	31	84	1.13	0.78	NA	0	61.3	13.1	1.5	5.2	0.088	1.02	20.29	22.21	0.29	0.94	0.651	0	2.1	72.6	127	26.2	0.0001	12.8	3076.9	2.6	1.33	0	0	1	0	0	74.76	133	7.2	23	2620	700	51	51	111000	<1.7	15	2.1	5.7
5845	0	M	2.03	3.63	22	74	1.43	0.93	NA	0	39.9	2.5	5.1	6	0.013	2.93	93.63	11.39	0.78	0.78	1.913	0	1.9	264.4	207.9	55.1	0.0001	14.8	2665.5	0.9	22.14	0.7	0	4.4	0	0	348.19	155	4.7	26	1540	796	<15	<19	79700	<1.7	<15	1.5	<5.7
6232	0	M	2.28	3.52	19	67	0.89	0.75	NA	0	24	7.2	1.9	0	0	0.99	68.07	9.55	0.34	0.04	0.651	0.062	2.9	116.9	171.2	28.9	0.0001	8.4	2649.6	0.6	2.68	0.4	0	1.5	0	0	115.19	168	5.7	26	825	978	<15	<19	72900	<1.7	<15	1	<5.7
4894	3	F	4.68	5.05	101	121	0.65	0.64	57	0	45.4	5.4	1.1	0	0	3.12	43.14	32.47	0.85	4.83	0.355	0.013	2.1	191.9	61.9	98.7	0.0001	16.2	6012.4	2.7	2.19	1.6	0	0	0	0	176.46	284	5.3	46	3210	1690	32	48	125000	2.9	15	3.2	6.8
4895	3	F	4.25	4.45	81	90	0.84	0.93	44	12.05	34.1	15.6	12.7	20.4	0.183	4.89	100.81	27	4.76	2.7	0	0.23	60.3	256.2	128.7	65.3	0.0001	22.2	3380.1	1.7	1.54	0.5	0	0.6	0.97	0	124.48	174	6	36	2900	1150	29	62	160000	2.9	15	3.5	6.8
4989	3	F	4.24	4.61	80	98	0.65	0.65	51	0	30.5	3.2	3.1	14.1	0.088	0.79	40.79	4.72	0.17	0.3	0	0	2.7	254.6	94.3	22.5	0.0001	10	2026.3	0.8	1.76	0	5.6	0.7	0	13.16	193.25	249	6.4	30	2160	1160	15	37	127000	2.9	15	2.7	6.8
5556	3	F	3.96	4.3	68	83	0.54	0.48	53	11.9	58.5	7.2	6.6	0	0.107	1.6	83.82	12.11	1.04	0.74	0.267	0	3.1	494.5	77.1	35.9	5.04751	19.9	4503.3	0.4	0	3	4.1	0.6	0.89	6.38	73.42	243	4.3	33	2450	1710	32	40	173000	2.9	15	3.5	6.8
5557	3	F	4.38	4.76	87	106	0.59	0.51	55	0	19.7	2.1	1.3	0	0	1.83	27.86	13.03	0.19	0.95	0.387	0	2.3	343.4	115	15.2	0.0001	13.6	3646	0.8	1.73	2.5	0.7	1.1	4.43	0	71.79	220	9	41	8090	1110	41	32	242000	2.9	15	2.6	6.8
5667	3	F	3.98	4.37	69	86	0.48	0.49	52	0	31.9	72.7	14.7	0	0.019	2.72	213.88	8.91	1.4	1.61	0.63	0	0.9	122.3	44.8	910.7	0.0001	95.7	20511	1.3	4.43	0.8	3.6	0.3	0.25	23.18	90.86	183	4.3	157	2160	552	46	20	76100	2.9	15	3.9	6.8
5761	3	F	4.01	4.31	71	84	0.47	0.38	42	2.71	71.3	62.9	16.8	19.2	0	3.69	109.62	40.45	0.34	3.94	1.218	0.588	6.2	453.3	93.6	141.2	3.35003	47.4	6663.9	0.4	0.09	1.3	12.1	1.3	1.18	21.11	98.03	192	5	85	2600	2650	58	57	84400	2.9	15	7.3	6.8
5816	3	F	4.08	4.17	74	77	0.48	0.51	54	4.1	22.4	1.8	6.7	20.9	0.025	0.95	43.63	5.92	0.15	0.88	0	0	19.9	585.4	139.6	34.8	0.0001	13.2	2362	0.9	0.1	1.2	8	0.1	0	15.03	119.87	443	5.6	45	2600	1060	23	37	132000	2.9	15	2.4	6.8
9015	3	F	3.6	4.37	55	86	0.69	0.54	46	3.61	49.8	2	3.8	12.3	0.056	2.23	40.58	12.37	0.27	0.75	0	0	2.8	733.5	155.6	32.4	0.0001	22	6354.9	1.1	2.4	2.1	4.1	0.1	0	12.02	117.1	245	4.5	25	5840	1260	15	26	227000	2.9	15	1.8	6.8
9017	3	F	3.31	3.91	44	66	0.64	0.62	57	0	18.3	1.2	2.6	0	0.132	1.5	23.31	6.69	0.37	1.04	0	0	15.6	321.2	118.3	37.5	0.0001	16	4227.7	3.6	0	1.8	4.8	0.2	1.12	5.95	105.08	187	7.9	47	4320	885	17	22	188000	2.9	15	2.3	6.8
9100	3	F	3.86	4.21	64	79	0.51	0.62	55	0.99	46.3	2.3	5.4	10.1	0.1	6.49	48.02	76.24	3.55	8.61	0.036	0	0.4	367.4	145.3	19.8	0.0001	18.3	3698.1	0.6	0.41	3.2	1.9	0	0.52	0	113.48	278	4.9	18	2450	2240	17	49	216000	2.9	15	1.9	6.8
4522	3	M	4.06	4.41	72	88	0.54	0.47	46	0	19.3	1.7	3.7	8.6	0.151	1.35	46.94	5.56	2.61	0.99	0.866	0.125	8.5	42.9	60.5	33.9	10.5848	10.3	2470.1	1.2	2.06	1.1	11.4	1.7	0	13.92	3899.76	229	6.3	26	2310	1420	23	40	154000	2.9	15	2.7	6.8
4526	3	M	4.78	5.09	106	123	0.51	0.45	46	0	18.2	0.9	3.8	2.8	0	1.73	49.62	6.15	1.05	0.56	0.365	0	5.4	232.5	104.1	16.9	0.0001	10.7	2808.5	1.5	0.35	2.7	0	0.3	0	0	99.4	268	5.4	27	1730	1140	20	30	155000	2.9	15	2.2	6.8
6115	3	M	4.83	5.1	109	124	0.78	0.72	39	6.17	21.5	6.8	3.6	14.8	0.371	0.95	47.43	4.86	0.88	0.61	0	0	2.6	394.9	53.5	15	0.0001	13.6	2862.4	5.6	0.32	1.4	4.8	1.7	0.06	0	81.7	149	6.4	19	2970	1160	66	<19	140000	<1.7	<15	1.4	<5.7
8969	3	M	4.49	5.03	92	120	0.52	0.47	37	0	14.9	1.6	2	9.6	0.025	1.38	30.11	8.48	0.4	0.47	0.462	0.244	1.4	98.6	91.4	12.4	0.0001	9	1823	1.7	1.73	1.1	7.6	1.3	1.2	11.25	185.21	280	4.9	28	2020	1360	20	43	128000	2.9	15	1.5	6.8
[truncated: 159 more columns]
