# Supplementary material for: Harnessing the Plasma Proteome to Mirror Current and Predict Future Cardiac Remodeling After Myocardial Infarction
Source: J Cardiovasc Transl Res. 2022 Oct 5;16(1):3–16. doi: 10.1007/s12265-022-10326-w (PMC9944212; doi:10.1007/s12265-022-10326-w)
Supplement: Supplementary file 3 — Supplementary file3 (XLS 37 KB) [file 12265_2022_10326_MOESM3_ESM.xls]

## Sheet: Supplemental Table 2
Supplemental Table 2. Prospective echocardiography and plasma protein data
			Echocardiography and infarct size							Apolipoprotein A1		Haptoglobin		Immunoglobin (IgA)			Interleukin (IL)-17E/IL-25			TIMP1
ID	Day	Sex	End Systolic Dimension (mm)	End Diastolic Dimension (mm)	End Systolic Volume (uL)	End Diastolic Volume (uL)	Anterior Wall Thickness (Systole)	Anterior Wall Thickness (Diastole)	Infarct size (%)	D3 plasma (arbitary units)	D7 plasma (arbitary units)	D3 plasma (arbitary units)	D7 plasma (arbitary units)	D3 plasma (µg/µl)	D7 plasma (µg/µl)	D7 LVI (ng/µg)	D3 plasma (arbitary units)	D7 plasma (arbitary units)	D7 LVI (arbitary units)	D3 plasma (arbitary units)	D7 plasma (arbitary units)	D7 LVI (arbitary units)
20329	7	M	3.25	4.18	53	77	0.89	0.62	46	30.6	20.4	812.6	108.1	169	140	10.2	79.6	336	112.6	5.29742	34.5661	6.61601
20331	7	M	5.47	5.68	61	80	0.49	0.49	49	22.4	9.1	401.8	3	108	98	9.5	35.1	134.4	212.8	11.1883	4.68281	14.6755
20334	7	M	4.98	5.45	85	101	0.56	0.6	49	16.9	43.1	271.8	0	133	143	8.6	46.6	613.1	254.9	17.2915	18.1611	16.2822
20341	7	M	6.48	6.76	133	143	0.42	0.33	58	54	165.5	430	508.6	131	423	20.3	178.4	559.2	63.9	20.4857	29.5571	6.61371
20342	7	M	6.11	6.37	118	132	0.49	0.41	48	7.4	66.1	446	277.3	167	194	16.6	90.2	602.4	152	8.81966	13.0108	9.0129
20361	7	M	6.4	6.57	126	136	0.56	0.57	46	3.4	4.3	453.6	419.9	165	256	21.5	224.2	996.2	173.2	13.5721	23.8033	11.0755
20363	7	M	5.61	5.87	97	106	0.5	0.54	50	9.6	8.5	613.3	352.3	125	175	15.6	130.9	865.2	161.3	14.384	27.9915	10.0654
20364	7	M	4.5	5.05	82	107	0.65	0.46	47	6.7	5.2	559.7	552.2	119	152	14.3	52.2	290.7	133.4	25.2974	9.95419	5.60504
20365	7	M	5.49	5.8	97	120	0.38	0.31	38	8.2	73.4	626.8	57.5	73	129	16.4	100.9	722.9	283.7	15.415	27.2169	17.3945
20234	7	F	3.68	4.04	39	63	0.52	0.52	67	2.6	7.2	738.7	243	155	210	17.9	194.5	175	166.5	8.999	9.573	20.2876
20366	7	F	3.23	3.65	44	66	0.68	0.55	40	0.1	0.6	737.9	0.8	261	328	15.8	701.6	894.4	293.5	5.212	6.999	15.128
20367	7	F	4.05	4.63	44	63	0.78	0.7	49	2.8	6.5	606.7	13.8	20	196	16.5	179.7	242	200.9	12.369	18.263	27.2255
20368	7	F	3.66	4.12	39	48	0.5	0.45	49	1.2	14.2	787.2	974.7	418	450	13	329.8	603.1	155.1	5.137	8.187	20.4618
20369	7	F	2.94	3.94	59	80	1.04	0.72	60	8.9	21.5	772.3	0	251	292	14.6	300.7	306.3	78.7	7.32	11.144	22.9659
20373	7	F	3.53	3.85	38	60	0.59	0.49	55	2.5	12.8	871.8	0.8	239	361	21.8	582	506.8	438.5	10.075	13.293	35.7352
20374	7	F	3.22	3.43	33	49	0.59	0.5	46	7.2	18.1	619.4	0.1	234	293	4.6	446.4	506	257.7	10.243	12.647	30.7163
20382	7	F	3.78	4.01	43	58	0.66	0.63	67	12.8	14.8	499.5	39.7	113	163	9.6	116.5	65.9	145.3	3.558	5.119	13.3858
20383	7	F	2.96	3.53	40	54	0.59	0.58	43	4.6	27	839.1	0.7	133	123	8.2	56	84.5	43.2	3.019	3.685	7.99144
20384	7	F	3.47	3.71	42	59	0.6	0.58	76	43.6	34.2	722.8	0	158	116	6.7	60.5	120.7	280.8	3.925	6.887	13.3339
20385	7	F	3.75	4.09	42	57	0.53	0.56	30	2.5	26.3	890	701.4	126	136	7.6	139.1	137.4	82.8	4.425	5.335	12.1716
